# Supplementary material for: Pollution Characteristics and Risk Prediction of Endocrine Disruptors in Lakes of Wuhan
Source: Toxics. 2022 Feb 18;10(2):93. doi: 10.3390/toxics10020093 (PMC8880694; doi:10.3390/toxics10020093)
Supplement: Supplementary file 1 [file toxics-10-00093-s001.zip]

Archive with 1 entries (1 files):
- toxics-1556221-supplementary.pdf
